# Supplementary material for: Fatigue, Depression and Health-Related Quality of Life in Patients with Post-Myocardial Infarction during the COVID-19 Pandemic: Results from the Augsburg Myocardial Infarction Registry
Source: J Clin Med. 2023 Oct 3;12(19):6349. doi: 10.3390/jcm12196349 (PMC10573677; doi:10.3390/jcm12196349)
Supplement: Supplementary file 1 [file jcm-12-06349-s001.zip]

Archive with 1 entries (1 files):
- jcm-2626323-supplementary.pdf
